# Supplementary material for: Identification and Targeted Correction of a Pathogenic PMP22 Deep Intronic Variant
Source: Int J Mol Sci. 2026 Apr 16;27(8):3572. doi: 10.3390/ijms27083572 (PMC13115777; doi:10.3390/ijms27083572)
Supplement: Supplementary file 1 [file ijms-27-03572-s001.zip › Supplementary Table S1.xlsx]

## Sheet: Table S1
List of genes included in the Neuropathies virtual panel
№	Gene	Reference Sequence
1	AAAS	NM_015665.6
2	AARS	NM_001605.3
3	ACTA1	NM_001100.4
4	ARSA	NM_000487.6
5	ATL1	NM_015915.5
6	ATL3	NM_015459.5
7	B4GALNT1	NM_001478.5
8	BSCL2	NM_032667.6
9	C9orf72	NM_018325.5
10	CACNA1S	NM_000069.3
11	UBQLN2	NM_013444.4
12	CNBP	NM_003418.5
13	COL6A1	NM_001848.3
14	COL6A2	NM_001849.4
15	COL6A3	NM_004369.4
16	CTDP1	NM_004715.5
17	DMPK	NM_001081563.2
18	DNM2	NM_001005360.3
19	DNMT1	NM_001130823.3
20	DST	NM_001723.7
21	DYNC1H1	NM_001376.5
22	EGR2	NM_000399.5
23	ELP1	NM_003640.5
24	FDXR	NM_024417.5
25	FGD4	NM_139241.3
26	GAN	NM_022041.4
27	GARS	NM_002047.4
28	GDAP1	NM_018972.4
29	GJB1	NM_000166.6
30	GNE	NM_001128227.3
31	HARS1	NM_002109.6
32	HINT1	NM_005340.7
33	HK1	NM_000188.3
34	HSPB1	NM_001540.5
35	HSPB8	NM_014365.3
36	HSPD1	NM_002156.5
37	INF2	NM_022489.4
38	KIF1A	NM_004321.8
39	KIF1B	NM_015074.3
40	LITAF	NM_004862.4
41	LMNA	NM_170707.4
42	MFN2	NM_014874.4
43	MME	NM_007289.4
44	MORC2	NM_001303256.3
45	MPZ	NM_000530.8
46	SBF2	NM_030962.4
47	MTMR2	NM_016156.6
48	NDRG1	NM_006096.4
49	NEFL	NM_006158.5
50	NF1	NM_000267.3
51	NF2	NM_000268.4
52	NGF	NM_002506.3
53	NLRP3	NM_004895.5
54	NTRK1	NM_001012331.2
55	PDK3	NM_001142386.3
56	PLP	NM_000533.5
57	PMP22	NM_000304.4
58	POLG	NM_002693.3
59	PRDM12	NM_021619.3
60	PRX	NM_181882.3
61	RAB7	NM_004637.6
62	RETREG1	NM_001034850.3
63	SCN11A	NM_014139.3
64	SH3TC2	NM_024577.4
65	SIGMAR1	NM_005866.4
66	SIN3A	NM_001145358.2
67	SLC12A6	NM_133647.2
68	SOD1	NM_000454.5
69	SORD	NM_003104.6
70	SPTLC1	NM_006415.4
71	SS18L1	NM_198935.3
72	STAT3	NM_139276.3
73	SURF1	NM_003172.4
74	SYT2	NM_177402.5
75	TECPR2	NM_014844.5
76	TRPV4	NM_021625.5
77	VCP	NM_007126.5
78	WNK1	NM_018979.4
79	WWOX	NM_016373.4
80	YARS	NM_003680.4
81	ZNF9	NM_007138.2
